# Supplementary material for: Time barrier to trade: Data on 190 economies’ export and import time, 2005–2018
Source: Data Brief. 2018 Nov 14;22:508–15. doi: 10.1016/j.dib.2018.11.054 (PMC6321974; doi:10.1016/j.dib.2018.11.054)
Supplement: Supplementary file 2 — Supplementary material [file mmc2.xlsx]

## Sheet: Sheet1
		Time						Documents
		Export			Import			Export	Import
Economy	Year	Trading across Borders - Time to export (days) (DB06-15 methodology)	Trading across Borders - Time to export: Documentary compliance (hours) (DB16-18 methodology)	Trading across Borders - Time to export: Border compliance (hours) (DB16-18 methodology)	Trading across Borders - Time to import (days) (DB06-15 methodology)	Trading across Borders - Time to import: Documentary compliance (hours) (DB16-18 methodology)	Trading across Borders - Time to import: Border compliance (hours) (DB16-18 methodology)	Trading across Borders - Documents to export (number) (DB06-15 methodology)	Trading across Borders - Documents to import (number) (DB06-15 methodology)
Afghanistan	2018		228	48		324	96
Afghanistan	2017		228	48		324	96
Afghanistan	2016		243	48		336	96
Afghanistan	2015	86	243	48	91	336	96	10	10
Afghanistan	2014	81			85			10	10
Afghanistan	2013	74			77			10	10
Afghanistan	2012	74			77			10	10
Afghanistan	2011	74			77			10	10
Afghanistan	2010	74			77			10	10
Afghanistan	2009	74			77			10	10
Afghanistan	2008	67			71			10	10
Afghanistan	2007	67			71			10	10
Afghanistan	2006	67			80			10	10
Afghanistan	2005
Afghanistan	2004
Albania	2018		6	9		8	10
Albania	2017		6	9		8	10
Albania	2016		6	8		8	9
Albania	2015	19	6	14	18	8	9	7	8
Albania	2014	19			18			7	8
Albania	2013	19			18			7	8
Albania	2012	19			18			7	8
Albania	2011	19			18			7	8
Albania	2010	19			18			7	8
Albania	2009	21			22			7	8
Albania	2008	21			22			7	8
Albania	2007	21			22			7	8
Albania	2006	21			22			7	8
Albania	2005
Albania	2004
Algeria	2018		149	118		249	327
Algeria	2017		149	118		249	327
Algeria	2016		149	118		249	327
Algeria	2015	17	149	118	26	249	327	8	9
Algeria	2014	17			27			8	9
Algeria	2013	17			27			8	9
Algeria	2012	17			27			8	9
Algeria	2011	17			23			8	9
Algeria	2010	17			23			8	9
Algeria	2009	17			23			8	9
Algeria	2008	17			23			8	9
Algeria	2007	15			22			9	9
Algeria	2006	15			22			9	9
Algeria	2005
Algeria	2004
Angola	2018		169	192		180	96
Angola	2017		169	312		180	276
Angola	2016		169	312		180	276
Angola	2015	40	169	312	43	180	276	10	9
Angola	2014	40			43			10	9
Angola	2013	48			45			9	8
Angola	2012	48			45			9	8
Angola	2011	52			49			9	8
Angola	2010	65			59			9	8
Angola	2009	68			62			10	8
Angola	2008	64			58			10	8
Angola	2007	64			58			10	8
Angola	2006	64			58			10	8
Angola	2005
Angola	2004
Antigua and Barbuda	2018		51	61		48	61
Antigua and Barbuda	2017		51	61		48	61
Antigua and Barbuda	2016		51	61		109	61
Antigua and Barbuda	2015	16	51	61	23	109	61	5	7
Antigua and Barbuda	2014	16			23			5	7
Antigua and Barbuda	2013	16			23			5	7
Antigua and Barbuda	2012	16			15			5	5
Antigua and Barbuda	2011	15			15			5	5
Antigua and Barbuda	2010	15			15			5	5
Antigua and Barbuda	2009	15			15			5	5
Antigua and Barbuda	2008	19			19			5	5
Antigua and Barbuda	2007	13			15			5	5
Antigua and Barbuda	2006	13			15			5	5
Antigua and Barbuda	2005
Antigua and Barbuda	2004
Argentina	2018		30	21		192	60
Argentina	2017		30	21		192	60
Argentina	2016		30	21		336	60
Argentina	2015	12	30	21	30	336	60	6	8
Argentina	2014	12			30			6	8
Argentina	2013	13			30			6	9
Argentina	2012	13			16			6	6
Argentina	2011	13			16			6	6
Argentina	2010	13			16			6	6
Argentina	2009	13			18			6	6
Argentina	2008	16			20			6	6
Argentina	2007	16			20			6	6
Argentina	2006	16			20			6	6
Argentina	2005
Argentina	2004
Armenia	2018		2	39		2	41
Armenia	2017		2	39		2	41
Armenia	2016		2	39		2	41
Armenia	2015	16	2	51	18	2	51	5	8
Armenia	2014	16			18			5	8
Armenia	2013	16			18			5	8
Armenia	2012	16			18			5	8
Armenia	2011	16			18			5	8
Armenia	2010	20			20			7	9
Armenia	2009	33			24			6	8
Armenia	2008	33			24			6	8
Armenia	2007	37			37			6	6
Armenia	2006	37			37			6	6
Armenia	2005
Armenia	2004
Australia	2018		7	36		4	39
Australia	2017		7	36		4	39
Australia	2016		7	36		4	39
Australia	2015	9	7	36	8	3	37	5	7
Australia	2014	9			8			5	7
Australia	2013	9			8			5	7
Australia	2012	9			8			5	7
Australia	2011	9			8			5	7
Australia	2010	9			8			5	7
Australia	2009	9			8			5	7
Australia	2008	9			8			5	7
Australia	2007	9			8			5	7
Australia	2006	9			8			5	7
Australia	2005
Australia	2004
Austria	2018		1	0		1	0
Austria	2017		1	0		1	0
Austria	2016		1	0		1	0
Austria	2015	10	1	0	9	1	0	3	4
Austria	2014	10			9			3	4
Austria	2013	10			9			3	4
Austria	2012	10			9			3	4
Austria	2011	10			9			3	4
Austria	2010	10			9			3	4
Austria	2009	10			9			3	4
Austria	2008	11			9			3	4
Austria	2007	11			10			3	4
Austria	2006	11			10			3	4
Austria	2005
Austria	2004
Azerbaijan	2018		33	29		38	30
Azerbaijan	2017		33	29		38	30
Azerbaijan	2016		35	34		41	32
Azerbaijan	2015	27	35	34	25	41	32	9	11
Azerbaijan	2014	28			25			9	11
Azerbaijan	2013	29			26			9	11
Azerbaijan	2012	29			26			9	11
Azerbaijan	2011	29			26			9	11
Azerbaijan	2010	32			30			9	11
Azerbaijan	2009	34			36			9	11
Azerbaijan	2008	34			36			9	11
Azerbaijan	2007	34			36			9	11
Azerbaijan	2006	34			36			9	11
Azerbaijan	2005
Azerbaijan	2004
Bahamas, The	2018		12	36		6	51
Bahamas, The	2017		12	36		6	51
Bahamas, The	2016		12	36		6	51
Bahamas, The	2015	19	60	84	13	54	99	5	5
Bahamas, The	2014	19			13			5	5
Bahamas, The	2013	19			13			5	5
Bahamas, The	2012	19			13			5	5
Bahamas, The	2011	19			13			5	5
Bahamas, The	2010	16			13			5	5
Bahamas, The	2009	16			13			5	5
Bahamas, The	2008	16			13			5	5
Bahamas, The	2007
Bahamas, The	2006
Bahamas, The	2005
Bahamas, The	2004
Bahrain	2018		24	71		84	54
Bahrain	2017		24	71		84	54
Bahrain	2016		24	79		84	54
Bahrain	2015	11	24	79	15	84	54	6	8
Bahrain	2014	11			15			6	8
Bahrain	2013	11			15			6	8
Bahrain	2012	11			15			6	8
Bahrain	2011	11			15			6	8
Bahrain	2010	14			15			6	8
Bahrain	2009	14			15			6	8
Bahrain	2008	14			15			6	8
Bahrain	2007
Bahrain	2006
Bahrain	2005
Bahrain	2004
Bangladesh	2018		147	99.7		144	183
Bangladesh	2017		147	99.7		144	183
Bangladesh	2016		147	99.7		144	183
Bangladesh	2015	28.3	147	99.7	33.6	144	183	6	9
Bangladesh	2014	28.6			37.6			6	9
Bangladesh	2013
Bangladesh	2012
Bangladesh	2011
Bangladesh	2010
Bangladesh	2009
Bangladesh	2008
Bangladesh	2007
Bangladesh	2006
Bangladesh	2005
Bangladesh	2004
Bangladesh - Chittagong	2018		147	100		144	183
Bangladesh - Chittagong	2017		147	100		144	183
Bangladesh - Chittagong	2016		147	100		144	183
Bangladesh - Chittagong	2015	26	147	100	32	144	183	6	9
Bangladesh - Chittagong	2014	27			36			6	9
Bangladesh - Chittagong	2013
Bangladesh - Chittagong	2012
Bangladesh - Chittagong	2011
Bangladesh - Chittagong	2010
Bangladesh - Chittagong	2009
Bangladesh - Chittagong	2008
Bangladesh - Chittagong	2007
Bangladesh - Chittagong	2006
Bangladesh - Chittagong	2005
Bangladesh - Chittagong	2004
Bangladesh - Dhaka	2018		147	100		144	183
Bangladesh - Dhaka	2017		147	100		144	183
Bangladesh - Dhaka	2016		147	100		144	183
Bangladesh - Dhaka	2015	29	147	100	34	144	183	6	9
Bangladesh - Dhaka	2014	29			38			6	9
Bangladesh - Dhaka	2013	29			37			6	9
Bangladesh - Dhaka	2012	29			37			6	9
Bangladesh - Dhaka	2011	29			37			6	9
Bangladesh - Dhaka	2010	29			35			6	9
Bangladesh - Dhaka	2009	32			38			6	9
Bangladesh - Dhaka	2008	32			38			6	9
Bangladesh - Dhaka	2007	39			63			6	9
Bangladesh - Dhaka	2006	39			63			6	9
Bangladesh - Dhaka	2005
Bangladesh - Dhaka	2004
Barbados	2018		54	41		74	104
Barbados	2017		54	41		74	104
Barbados	2016		54	41		74	104
Barbados	2015	9	54	41	8	74	104	5	5
Barbados	2014	9			8			5	5
Barbados	2013	9			8			5	5
Barbados	2012	9			8			5	5
Barbados	2011
Barbados	2010
Barbados	2009
Barbados	2008
Barbados	2007
Barbados	2006
Barbados	2005
Barbados	2004
Belarus	2018		4	5		4	1
Belarus	2017		4	5		4	1
Belarus	2016		4	5		4	1
Belarus	2015	15	4	5	30	4	1	8	10
Belarus	2014	15			30			8	10
Belarus	2013	15			30			8	10
Belarus	2012	15			30			8	10
Belarus	2011	15			30			8	10
Belarus	2010	16			31			8	10
Belarus	2009	18			35			8	10
Belarus	2008	22			38			8	10
Belarus	2007	22			38			8	10
Belarus	2006	22			38			8	10
Belarus	2005
Belarus	2004
Belgium	2018		1	0		1	0
Belgium	2017		1	0		1	0
Belgium	2016		1	0		1	0
Belgium	2015	9	1	0	8	1	0	4	4
Belgium	2014	9			8			4	4
Belgium	2013	9			8			4	4
Belgium	2012	9			8			4	4
Belgium	2011	9			9			4	4
Belgium	2010	9			9			4	4
Belgium	2009	9			9			4	4
Belgium	2008	9			9			4	4
Belgium	2007	9			9			4	4
Belgium	2006	9			9			4	4
Belgium	2005
Belgium	2004
Belize	2018		38	96		36	48
Belize	2017		38	96		36	48
Belize	2016		38	96		36	48
Belize	2015	17	38	96	19	36	48	5	7
Belize	2014	17			19			5	7
Belize	2013	18			20			5	7
Belize	2012	20			21			5	7
Belize	2011	20			21			5	7
Belize	2010	20			21			5	7
Belize	2009	20			21			5	7
Belize	2008	20			21			5	7
Belize	2007	20			21			5	7
Belize	2006	20			21			5	7
Belize	2005
Belize	2004
Benin	2018		48	78		59	82
Benin	2017		48	78		59	82
Benin	2016		48	78		59	82
Benin	2015	25	108	138	25	131	154	7	7
Benin	2014	26			27			7	8
Benin	2013	29			30			8	9
Benin	2012	30			32			8	9
Benin	2011	30			32			8	9
Benin	2010	30			32			8	9
Benin	2009	32			37			8	9
Benin	2008	34			38			8	9
Benin	2007	34			38			8	9
Benin	2006	34			38			8	9
Benin	2005
Benin	2004
Bhutan	2018		9	5		8	5
Bhutan	2017		9	5		8	5
Bhutan	2016		9	5		8	5
Bhutan	2015	38	9	5	37	8	5	9	11
Bhutan	2014	38			37			9	11
Bhutan	2013	38			37			9	11
Bhutan	2012	38			37			9	11
Bhutan	2011	38			37			9	11
Bhutan	2010	38			37			9	11
Bhutan	2009	38			37			9	11
Bhutan	2008	38			37			9	11
Bhutan	2007	38			37			9	11
Bhutan	2006	38			37			9	11
Bhutan	2005
Bhutan	2004
Bolivia	2018		144	48		72	114
Bolivia	2017		192	48		96	114
Bolivia	2016		192	48		96	114
Bolivia	2015	22	192	48	28	96	114	7	6
Bolivia	2014	21			24			7	6
Bolivia	2013	19			23			7	6
Bolivia	2012	19			23			7	6
Bolivia	2011	19			23			7	6
Bolivia	2010	19			23			7	6
Bolivia	2009	19			23			7	6
Bolivia	2008	24			36			7	6
Bolivia	2007	24			36			7	6
Bolivia	2006	24			36			7	6
Bolivia	2005
Bolivia	2004
Bosnia and Herzegovina	2018		4	5		8	6
Bosnia and Herzegovina	2017		4	5		8	6
Bosnia and Herzegovina	2016		4	5		8	6
Bosnia and Herzegovina	2015	16	4	5	13	8	6	8	8
Bosnia and Herzegovina	2014	16			13			8	8
Bosnia and Herzegovina	2013	16			13			8	8
Bosnia and Herzegovina	2012	16			13			8	8
Bosnia and Herzegovina	2011	17			13			8	8
Bosnia and Herzegovina	2010	17			13			8	8
Bosnia and Herzegovina	2009	17			13			8	8
Bosnia and Herzegovina	2008	20			15			8	8
Bosnia and Herzegovina	2007	23			25			6	7
Bosnia and Herzegovina	2006	23			25			6	7
Bosnia and Herzegovina	2005
Bosnia and Herzegovina	2004
Botswana	2018		18	5		3	4
Botswana	2017		24	8		3	4
Botswana	2016		24	8		3	4
Botswana	2015	27	24	8	35	3	4	6	6
Botswana	2014	27			35			6	6
Botswana	2013	27			37			6	6
Botswana	2012	28			41			6	7
Botswana	2011	28			41			6	7
Botswana	2010	30			41			6	7
Botswana	2009	31			42			6	7
Botswana	2008	33			43			6	7
Botswana	2007	33			43			6	7
Botswana	2006	33			43			6	7
Botswana	2005
Botswana	2004
Brazil	2018		12	49		48	63.1
Brazil	2017		18	49		120	63.1
Brazil	2016		18	49		146.1	63.1
Brazil	2015	13.4	30	61	17	146.1	63.1	6	8
Brazil	2014	13.4			17			6	8
Brazil	2013
Brazil	2012
Brazil	2011
Brazil	2010
Brazil	2009
Brazil	2008
Brazil	2007
Brazil	2006
Brazil	2005
Brazil	2004
Brazil - Rio de Janeiro	2018		12	49		48	63
Brazil - Rio de Janeiro	2017		18	49		120	63
Brazil - Rio de Janeiro	2016		18	49		146	63
Brazil - Rio de Janeiro	2015	14	30	61	17	146	63	6	8
Brazil - Rio de Janeiro	2014	14			17			6	8
Brazil - Rio de Janeiro	2013
Brazil - Rio de Janeiro	2012
Brazil - Rio de Janeiro	2011
Brazil - Rio de Janeiro	2010
Brazil - Rio de Janeiro	2009
Brazil - Rio de Janeiro	2008
Brazil - Rio de Janeiro	2007
Brazil - Rio de Janeiro	2006
Brazil - Rio de Janeiro	2005
Brazil - Rio de Janeiro	2004
Brazil - São Paulo	2018		12	49		48	63
Brazil - São Paulo	2017		18	49		120	63
Brazil - São Paulo	2016		18	49		146	63
Brazil - São Paulo	2015	13	30	61	17	146	63	6	8
Brazil - São Paulo	2014	13			17			6	8
Brazil - São Paulo	2013	13			17			6	8
Brazil - São Paulo	2012	13			17			6	8
Brazil - São Paulo	2011	13			17			6	8
Brazil - São Paulo	2010	12			16			6	8
Brazil - São Paulo	2009	14			19			6	8
Brazil - São Paulo	2008	18			22			6	8
Brazil - São Paulo	2007	18			24			6	8
Brazil - São Paulo	2006	18			24			6	8
Brazil - São Paulo	2005
Brazil - São Paulo	2004
Brunei Darussalam	2018		155	117		132	48
Brunei Darussalam	2017		163	117		140	48
Brunei Darussalam	2016		168	120		144	48
Brunei Darussalam	2015	19	168	120	15	144	48	5	5
Brunei Darussalam	2014	19			15			5	5
Brunei Darussalam	2013	19			15			5	5
Brunei Darussalam	2012	19			15			5	5
Brunei Darussalam	2011	25			20			5	5
Brunei Darussalam	2010	27			19			5	5
Brunei Darussalam	2009	27			19			5	5
Brunei Darussalam	2008	27			19			5	5
Brunei Darussalam	2007	27			19			5	5
Brunei Darussalam	2006
Brunei Darussalam	2005
Brunei Darussalam	2004
Bulgaria	2018		2	4		1	1
Bulgaria	2017		2	4		1	1
Bulgaria	2016		2	4		1	1
Bulgaria	2015	18	2	4	17	1	1	4	5
Bulgaria	2014	19			17			4	5
Bulgaria	2013	19			17			4	5
Bulgaria	2012	19			17			4	5
Bulgaria	2011	21			18			4	5
Bulgaria	2010	21			18			4	5
Bulgaria	2009	21			18			4	5
Bulgaria	2008	21			18			4	5
Bulgaria	2007	24			22			6	8
Bulgaria	2006	24			22			6	8
Bulgaria	2005
Bulgaria	2004
Burkina Faso	2018		84	75		96	102
Burkina Faso	2017		84	75		96	102
Burkina Faso	2016		84	75		96	102
Burkina Faso	2015	41	84	75	49	96	102	10	12
Burkina Faso	2014	41			49			10	12
Burkina Faso	2013	41			47			10	12
Burkina Faso	2012	41			49			10	12
Burkina Faso	2011	41			49			10	12
Burkina Faso	2010	41			49			11	13
Burkina Faso	2009	45			54			11	13
Burkina Faso	2008	45			54			11	13
Burkina Faso	2007	45			54			11	13
Burkina Faso	2006	45			54			11	13
Burkina Faso	2005
Burkina Faso	2004
Burundi	2018		120	59		180	154
Burundi	2017		120	59		180	154
Burundi	2016		120	59		180	154
Burundi	2015	32	120	59	43	180	154	9	9
Burundi	2014	32			46			9	9
Burundi	2013	32			46			9	10
Burundi	2012	35			54			9	10
Burundi	2011	41			60			9	10
Burundi	2010	41			60			9	10
Burundi	2009	47			71			9	10
Burundi	2008	47			71			9	10
Burundi	2007	47			71			9	10
Burundi	2006	47			71			9	10
Burundi	2005
Burundi	2004
Cabo Verde	2018		24	72		24	60
Cabo Verde	2017		48	72		48	60
Cabo Verde	2016		48	72		48	60
Cabo Verde	2015	20	48	72	20	48	60	7	7
Cabo Verde	2014	19			18			7	7
Cabo Verde	2013	19			18			7	7
Cabo Verde	2012	19			18			7	7
Cabo Verde	2011	19			18			7	7
Cabo Verde	2010	19			18			7	7
Cabo Verde	2009	19			18			7	7
Cabo Verde	2008	21			21			7	7
Cabo Verde	2007	22			22			7	7
Cabo Verde	2006	22			22			7	7
Cabo Verde	2005
Cabo Verde	2004
Cambodia	2018		132	48		132	8
Cambodia	2017		132	48		132	8
Cambodia	2016		132	48		132	8
Cambodia	2015	22	132	48	24	132	8	8	9
Cambodia	2014	22			24			8	9
Cambodia	2013	22			26			8	9
Cambodia	2012	22			26			8	9
Cambodia	2011	22			26			8	9
Cambodia	2010	22			29			9	10
Cambodia	2009	22			29			9	10
Cambodia	2008	37			45			9	10
Cambodia	2007	37			45			9	10
Cambodia	2006	43			54			6	11
Cambodia	2005
Cambodia	2004
Cameroon	2018		66	202		163	271
Cameroon	2017		66	202		163	271
Cameroon	2016		66	202		163	271
Cameroon	2015	23	66	202	25	163	271	11	12
Cameroon	2014	23			25			11	12
Cameroon	2013	23			25			11	12
Cameroon	2012	23			25			11	12
Cameroon	2011	23			26			11	12
Cameroon	2010	23			26			10	12
Cameroon	2009	27			33			9	11
Cameroon	2008	27			33			9	10
Cameroon	2007	27			33			9	10
Cameroon	2006	27			33			9	10
Cameroon	2005
Cameroon	2004
Canada	2018		1	2		1	2
Canada	2017		1	2		1	2
Canada	2016		1	2		1	2
Canada	2015	8	1	2	10	1	2	3	3
Canada	2014	8			10			3	3
Canada	2013	8			10			3	3
Canada	2012	8			10			3	3
Canada	2011	8			10			3	3
Canada	2010	8			10			3	3
Canada	2009	8			10			3	3
Canada	2008	8			10			3	3
Canada	2007	8			10			3	3
Canada	2006	8			10			3	3
Canada	2005
Canada	2004
Central African Republic	2018		48	141		120	98
Central African Republic	2017		48	141		120	98
Central African Republic	2016		48	141		120	98
Central African Republic	2015	46	48	141	68	120	98	9	17
Central African Republic	2014	46			55			9	17
Central African Republic	2013	54			62			9	17
Central African Republic	2012	54			62			9	17
Central African Republic	2011	54			62			9	17
Central African Republic	2010	54			62			9	17
Central African Republic	2009	57			66			8	17
Central African Republic	2008	57			66			8	17
Central African Republic	2007	57			66			8	17
Central African Republic	2006	57			66			8	17
Central African Republic	2005
Central African Republic	2004
Chad	2018		87	106		172	242
Chad	2017		87	106		172	242
Chad	2016		87	106		172	242
Chad	2015	70	87	106	90	172	242	8	11
Chad	2014	73			98			8	11
Chad	2013	75			101			7	10
Chad	2012	75			101			7	10
Chad	2011	75			101			7	10
Chad	2010	75			100			7	10
Chad	2009	78			102			7	10
Chad	2008	78			102			7	10
Chad	2007	78			102			7	10
Chad	2006	78			102			7	10
Chad	2005
Chad	2004
Chile	2018		24	60		36	54
Chile	2017		24	60		36	54
Chile	2016		24	60		36	54
Chile	2015	15	24	60	12	36	54	5	5
Chile	2014	15			12			5	5
Chile	2013	15			12			5	5
Chile	2012	17			15			5	5
Chile	2011	17			16			5	5
Chile	2010	17			16			5	5
Chile	2009	17			16			5	5
Chile	2008	17			16			5	5
Chile	2007	17			16			5	5
Chile	2006	17			16			5	5
Chile	2005
Chile	2004
China	2018		21.2	25.9		65.7	92.3
China	2017		21.2	25.9		65.7	92.3
China	2016		21.2	25.9		65.7	92.3
China	2015	21	21.2	25.9	24	65.7	92.3	8	5
China	2014	21			24			8	5
China	2013
China	2012
China	2011
China	2010
China	2009
China	2008
China	2007
China	2006
China	2005
China	2004
China - Beijing	2018		30	29		80	117
China - Beijing	2017		30	29		80	117
China - Beijing	2016		30	29		80	117
China - Beijing	2015	21	30	29	24	80	117	8	5
China - Beijing	2014	21			24			8	5
China - Beijing	2013
China - Beijing	2012
China - Beijing	2011
China - Beijing	2010
China - Beijing	2009
China - Beijing	2008
China - Beijing	2007
China - Beijing	2006
China - Beijing	2005
China - Beijing	2004
China - Shanghai	2018		14	23		54	72
China - Shanghai	2017		14	23		54	72
China - Shanghai	2016		14	23		54	72
China - Shanghai	2015	21	14	23	24	54	72	8	5
China - Shanghai	2014	21			24			8	5
China - Shanghai	2013	21			24			8	5
China - Shanghai	2012	21			24			8	5
China - Shanghai	2011	21			24			8	5
China - Shanghai	2010	21			24			8	5
China - Shanghai	2009	21			24			8	6
China - Shanghai	2008	21			24			8	6
China - Shanghai	2007	21			24			8	6
China - Shanghai	2006	23			26			8	6
China - Shanghai	2005
China - Shanghai	2004
Colombia	2018		60	112		64	112
Colombia	2017		60	112		64	112
Colombia	2016		60	112		64	112
Colombia	2015	14	60	112	13	64	112	4	6
Colombia	2014	14			13			4	6
Colombia	2013	14			13			4	6
Colombia	2012	14			13			4	6
Colombia	2011	14			13			4	6
Colombia	2010	14			14			4	6
Colombia	2009	14			15			4	6
Colombia	2008	24			20			4	6
Colombia	2007	34			35			4	6
Colombia	2006	34			48			4	6
Colombia	2005
Colombia	2004
Comoros	2018		50	51		26	70
Comoros	2017		57	51		29	70
Comoros	2016		57	51		29	70
Comoros	2015	31	57	51	24	29	70	9	8
Comoros	2014	31			24			9	8
Comoros	2013	31			24			9	8
Comoros	2012	31			24			9	8
Comoros	2011	31			24			9	8
Comoros	2010	31			24			9	8
Comoros	2009	31			24			9	8
Comoros	2008	31			24			9	8
Comoros	2007	31			24			9	8
Comoros	2006	31			24			9	8
Comoros	2005
Comoros	2004
Congo, Dem. Rep.	2018		698	515		216	588
Congo, Dem. Rep.	2017		698	515		216	588
Congo, Dem. Rep.	2016		698	515		216	588
Congo, Dem. Rep.	2015	44	698	347	63	216	420	7	10
Congo, Dem. Rep.	2014	44			63			7	10
Congo, Dem. Rep.	2013	44			63			7	10
Congo, Dem. Rep.	2012	44			63			7	10
Congo, Dem. Rep.	2011	44			63			7	10
Congo, Dem. Rep.	2010	44			63			7	10
Congo, Dem. Rep.	2009	46			66			7	10
Congo, Dem. Rep.	2008	46			66			7	10
Congo, Dem. Rep.	2007	46			66			7	10
Congo, Dem. Rep.	2006	46			66			7	9
Congo, Dem. Rep.	2005
Congo, Dem. Rep.	2004
Congo, Rep.	2018		120	276		208	397
Congo, Rep.	2017		120	276		208	397
Congo, Rep.	2016		120	276		208	397
Congo, Rep.	2015	50	120	276	54	208	397	11	10
Congo, Rep.	2014	50			54			11	10
Congo, Rep.	2013	50			62			11	10
Congo, Rep.	2012	50			62			11	10
Congo, Rep.	2011	50			62			11	10
Congo, Rep.	2010	50			62			11	10
Congo, Rep.	2009	50			62			11	10
Congo, Rep.	2008	50			62			11	10
Congo, Rep.	2007	50			62			11	10
Congo, Rep.	2006	50			62			11	10
Congo, Rep.	2005
Congo, Rep.	2004
Costa Rica	2018		24	20		26	80
Costa Rica	2017		24	20		26	80
Costa Rica	2016		24	20		26	80
Costa Rica	2015	14	24	20	14	26	80	5	5
Costa Rica	2014	14			14			5	5
Costa Rica	2013	14			14			5	5
Costa Rica	2012	14			14			5	5
Costa Rica	2011	14			14			5	5
Costa Rica	2010	14			14			5	5
Costa Rica	2009	18			18			5	5
Costa Rica	2008	18			18			5	5
Costa Rica	2007	36			35			5	5
Costa Rica	2006	36			35			5	5
Costa Rica	2005
Costa Rica	2004
Côte d'Ivoire	2018		120	110		89	125
Côte d'Ivoire	2017		120	110		89	125
Côte d'Ivoire	2016		120	110		89	125
Côte d'Ivoire	2015	25	120	110	32	161	125	9	13
Côte d'Ivoire	2014	25			34			9	13
Côte d'Ivoire	2013	25			34			9	13
Côte d'Ivoire	2012	25			36			9	13
Côte d'Ivoire	2011	25			36			9	13
Côte d'Ivoire	2010	25			36			9	13
Côte d'Ivoire	2009	23			43			9	13
Côte d'Ivoire	2008	23			43			9	13
Côte d'Ivoire	2007	23			43			9	13
Côte d'Ivoire	2006	23			43			9	13
Côte d'Ivoire	2005
Côte d'Ivoire	2004
Croatia	2018		1	0		1	0
Croatia	2017		1	0		1	0
Croatia	2016		1	0		1	0
Croatia	2015	16	1	0	14	1	0	6	7
Croatia	2014	18			15			6	7
Croatia	2013	20			16			6	7
Croatia	2012	20			16			6	7
Croatia	2011	20			16			6	7
Croatia	2010	20			16			6	7
Croatia	2009	20			16			6	7
Croatia	2008	22			16			6	7
Croatia	2007	26			18			6	7
Croatia	2006	26			18			6	7
Croatia	2005
Croatia	2004
Cyprus	2018		2	18		2	15
Cyprus	2017		2	18		2	15
Cyprus	2016		2	18		2	15
Cyprus	2015	7	2	18	5	2	15	5	7
Cyprus	2014	7			5			5	7
Cyprus	2013	7			5			5	7
Cyprus	2012	7			5			5	7
Cyprus	2011	7			5			5	7
Cyprus	2010	7			5			5	7
Cyprus	2009	7			5			5	7
Cyprus	2008
Cyprus	2007
Cyprus	2006
Cyprus	2005
Cyprus	2004
Czech Republic	2018		1	0		1	0
Czech Republic	2017		1	0		1	0
Czech Republic	2016		1	0		1	0
Czech Republic	2015	17	1	0	17	1	0	4	6
Czech Republic	2014	17			17			4	6
Czech Republic	2013	17			17			4	6
Czech Republic	2012	18			20			4	6
Czech Republic	2011	18			20			4	6
Czech Republic	2010	18			20			4	6
Czech Republic	2009	18			20			4	6
Czech Republic	2008	17			18			4	6
Czech Republic	2007	17			18			4	6
Czech Republic	2006	17			18			4	6
Czech Republic	2005
Czech Republic	2004
Denmark	2018		1	0		1	0
Denmark	2017		1	0		1	0
Denmark	2016		1	0		1	0
Denmark	2015	6	1	0	5	1	0	4	3
Denmark	2014	6			5			4	3
Denmark	2013	6			5			4	3
Denmark	2012	6			5			4	3
Denmark	2011	6			5			4	3
Denmark	2010	6			5			4	3
Denmark	2009	6			5			4	3
Denmark	2008	6			5			4	3
Denmark	2007	6			5			4	3
Denmark	2006	6			5			4	3
Denmark	2005
Denmark	2004
Djibouti	2018		72	109		50	78
Djibouti	2017		72	109		50	78
Djibouti	2016		72	109		50	78
Djibouti	2015	20	72	109	18	50	78	5	5
Djibouti	2014	20			18			5	5
Djibouti	2013	20			18			5	5
Djibouti	2012	20			18			5	5
Djibouti	2011	21			18			5	5
Djibouti	2010	21			18			5	5
Djibouti	2009	21			16			5	5
Djibouti	2008	24			18			8	6
Djibouti	2007	27			26			14	13
Djibouti	2006	27			26			14	13
Djibouti	2005
Djibouti	2004
Dominica	2018		12	36		24	39
Dominica	2017		12	36		24	39
Dominica	2016		12	36		24	39
Dominica	2015	13	12	36	14	24	39	6	8
Dominica	2014	13			14			6	8
Dominica	2013	13			14			6	8
Dominica	2012	13			15			6	8
Dominica	2011	13			15			6	8
Dominica	2010	13			15			6	8
Dominica	2009	13			15			6	8
Dominica	2008	16			18			6	8
Dominica	2007	16			18			6	8
Dominica	2006	16			18			6	8
Dominica	2005
Dominica	2004
Dominican Republic	2018		10	16		14	24
Dominican Republic	2017		10	16		14	24
Dominican Republic	2016		10	16		14	24
Dominican Republic	2015	8	34	16	10	38	24	4	5
Dominican Republic	2014	8			10			5	6
Dominican Republic	2013	8			10			5	6
Dominican Republic	2012	8			10			5	6
Dominican Republic	2011	9			10			5	6
Dominican Republic	2010	9			10			5	6
Dominican Republic	2009	9			10			5	6
Dominican Republic	2008	12			13			5	6
Dominican Republic	2007	17			17			6	9
Dominican Republic	2006	17			17			6	9
Dominican Republic	2005
Dominican Republic	2004
Ecuador	2018		24	96		120	24
Ecuador	2017		24	96		120	24
Ecuador	2016		24	96		120	24
Ecuador	2015	19	24	96	24	120	24	7	6
Ecuador	2014	20			25			7	6
Ecuador	2013	20			25			7	6
Ecuador	2012	20			25			7	6
Ecuador	2011	20			29			7	6
Ecuador	2010	20			29			7	6
Ecuador	2009	20			29			7	6
Ecuador	2008	22			44			8	7
Ecuador	2007	22			44			8	7
Ecuador	2006	22			44			8	7
Ecuador	2005
Ecuador	2004
Egypt, Arab Rep.	2018		88	48		265	240
Egypt, Arab Rep.	2017		88	48		265	240
Egypt, Arab Rep.	2016		88	48		192	120
Egypt, Arab Rep.	2015	12	88	48	15	192	120	8	10
Egypt, Arab Rep.	2014	12			15			8	10
Egypt, Arab Rep.	2013	12			15			8	10
Egypt, Arab Rep.	2012	12			15			8	10
Egypt, Arab Rep.	2011	12			15			8	10
Egypt, Arab Rep.	2010	14			18			8	10
Egypt, Arab Rep.	2009	14			18			8	10
Egypt, Arab Rep.	2008	15			21			8	10
Egypt, Arab Rep.	2007	20			28			8	10
Egypt, Arab Rep.	2006	27			32			8	11
Egypt, Arab Rep.	2005
Egypt, Arab Rep.	2004
El Salvador	2018		9	30		13	36
El Salvador	2017		9	38		13	40
El Salvador	2016		9	38		13	40
El Salvador	2015	13	9	14	10	13	16	7	7
El Salvador	2014	13			10			7	7
El Salvador	2013	14			10			7	7
El Salvador	2012	14			10			7	7
El Salvador	2011	14			10			7	7
El Salvador	2010	14			10			7	7
El Salvador	2009	14			10			7	7
El Salvador	2008	21			18			7	9
El Salvador	2007	22			30			6	9
El Salvador	2006	22			30			6	9
El Salvador	2005
El Salvador	2004
Equatorial Guinea	2018		154	132		240	240
Equatorial Guinea	2017		154	132		240	240
Equatorial Guinea	2016		154	132		240	240
Equatorial Guinea	2015	29	154	132	44	240	240	7	6
Equatorial Guinea	2014	29			44			7	6
Equatorial Guinea	2013	29			44			7	6
Equatorial Guinea	2012	29			44			7	6
Equatorial Guinea	2011	29			44			7	6
Equatorial Guinea	2010	30			45			7	6
Equatorial Guinea	2009	30			45			7	6
Equatorial Guinea	2008	29			42			7	6
Equatorial Guinea	2007	29			42			7	6
Equatorial Guinea	2006	29			42			7	6
Equatorial Guinea	2005
Equatorial Guinea	2004
Eritrea	2018		No Practice	No Practice		No Practice	No Practice
Eritrea	2017		No Practice	No Practice		No Practice	No Practice
Eritrea	2016		No Practice	No Practice		No Practice	No Practice
Eritrea	2015	50	No Practice	No Practice	59	No Practice	No Practice	10	12
Eritrea	2014	50			59			10	12
Eritrea	2013	50			59			10	12
Eritrea	2012	50			59			10	12
Eritrea	2011	50			59			10	12
Eritrea	2010	50			60			10	12
Eritrea	2009	50			60			10	12
Eritrea	2008	59			69			10	12
Eritrea	2007	59			69			10	12
Eritrea	2006	59			69			10	12
Eritrea	2005
Eritrea	2004
Estonia	2018		1	2		1	0
Estonia	2017		1	2		1	0
Estonia	2016		1	2		1	0
Estonia	2015	6	1	2	5	1	0	3	4
Estonia	2014	6			5			3	4
Estonia	2013	6			5			3	4
Estonia	2012	6			5			3	4
Estonia	2011	6			5			3	4
Estonia	2010	6			5			3	4
Estonia	2009	6			5			3	4
Estonia	2008	6			5			3	4
Estonia	2007	6			5			3	4
Estonia	2006	6			5			3	4
Estonia	2005
Estonia	2004
Ethiopia	2018		76	51		194	166
Ethiopia	2017		91	57		209	203
Ethiopia	2016		91	57		209	203
Ethiopia	2015	44	91	57	44	209	203	8	11
Ethiopia	2014	44			44			8	11
Ethiopia	2013	44			44			8	11
Ethiopia	2012	44			44			8	11
Ethiopia	2011	45			44			8	11
Ethiopia	2010	50			44			8	11
Ethiopia	2009	47			41			8	11
Ethiopia	2008	47			41			8	11
Ethiopia	2007	47			41			8	11
Ethiopia	2006	47			41			8	11
Ethiopia	2005
Ethiopia	2004
Fiji	2018		56	56		34	42
Fiji	2017		56	56		34	42
Fiji	2016		56	56		34	42
Fiji	2015	19	56	56	22	34	42	8	9
Fiji	2014	19			22			8	9
Fiji	2013	19			22			8	9
Fiji	2012	19			22			8	9
Fiji	2011	19			22			8	9
Fiji	2010	21			23			8	9
Fiji	2009	21			23			8	9
Fiji	2008	21			23			8	9
Fiji	2007	25			24			8	9
Fiji	2006	25			24			8	9
Fiji	2005
Fiji	2004
Finland	2018		2	36		1	2
Finland	2017		2	36		1	2
Finland	2016		2	36		1	2
Finland	2015	9	2	36	7	1	2	4	5
Finland	2014	9			7			4	5
Finland	2013	9			7			4	5
Finland	2012	9			8			4	5
Finland	2011	9			8			4	5
Finland	2010	9			8			4	5
Finland	2009	9			8			4	5
Finland	2008	9			8			4	5
Finland	2007	9			8			4	5
Finland	2006	9			8			4	5
Finland	2005
Finland	2004
France	2018		1	0		1	0
France	2017		1	0		1	0
France	2016		1	0		1	0
France	2015	10	1	0	11	1	0	2	2
France	2014	10			11			2	2
France	2013	10			11			2	2
France	2012	10			11			2	2
France	2011	10			11			2	2
France	2010	10			11			2	2
France	2009	10			11			2	2
France	2008	12			12			4	5
France	2007	12			12			4	5
France	2006	19			20			7	13
France	2005
France	2004
Gabon	2018		60	96		120	84
Gabon	2017		60	96		120	84
Gabon	2016		60	96		120	84
Gabon	2015	20	60	96	22	120	84	6	8
Gabon	2014	20			22			6	8
Gabon	2013	20			22			6	8
Gabon	2012	20			22			6	8
Gabon	2011	20			22			6	8
Gabon	2010	20			22			6	8
Gabon	2009	20			22			6	8
Gabon	2008	19			22			5	7
Gabon	2007	19			22			5	7
Gabon	2006	19			22			5	7
Gabon	2005
Gabon	2004
Gambia, The	2018		48	109		32	87
Gambia, The	2017		48	109		32	87
Gambia, The	2016		48	109		32	87
Gambia, The	2015	19	48	109	19	32	87	6	6
Gambia, The	2014	19			19			6	6
Gambia, The	2013	19			19			6	6
Gambia, The	2012	19			19			6	6
Gambia, The	2011	19			21			6	6
Gambia, The	2010	20			21			6	6
Gambia, The	2009	24			23			6	6
Gambia, The	2008	23			23			6	6
Gambia, The	2007	23			23			6	6
Gambia, The	2006	23			23			6	6
Gambia, The	2005
Gambia, The	2004
Georgia	2018		2	48		2	15
Georgia	2017		2	48		2	15
Georgia	2016		48	48		24	15
Georgia	2015	9	48	48	10	24	15	4	4
Georgia	2014	9			10			4	4
Georgia	2013	9			10			4	4
Georgia	2012	10			11			4	4
Georgia	2011	10			11			4	4
Georgia	2010	10			11			4	4
Georgia	2009	12			14			8	7
Georgia	2008	12			14			8	7
Georgia	2007	12			14			8	7
Georgia	2006	54			52			9	15
Georgia	2005
Georgia	2004
Germany	2018		1	36		1	0
Germany	2017		1	36		1	0
Germany	2016		1	36		1	0
Germany	2015	9	1	36	7	1	0	4	4
Germany	2014	9			7			4	4
Germany	2013	9			7			4	4
Germany	2012	9			7			4	4
Germany	2011	8			7			4	4
Germany	2010	8			7			4	4
Germany	2009	8			7			4	4
Germany	2008	8			7			4	4
Germany	2007	8			7			4	4
Germany	2006	8			7			4	4
Germany	2005
Germany	2004
Ghana	2018		89	108		76	89
Ghana	2017		89	108		76	89
Ghana	2016		89	108		282	89
Ghana	2015	19	89	108	41	546	89	6	7
Ghana	2014	19			42			6	7
Ghana	2013	19			42			6	7
Ghana	2012	19			37			6	7
Ghana	2011	19			37			6	7
Ghana	2010	19			37			6	7
Ghana	2009	19			37			6	7
Ghana	2008	19			37			6	7
Ghana	2007	21			50			6	7
Ghana	2006	47			63			6	7
Ghana	2005
Ghana	2004
Greece	2018		1	24		1	1
Greece	2017		1	24		1	1
Greece	2016		1	24		1	1
Greece	2015	15	1	24	14	1	1	4	6
Greece	2014	16			15			4	6
Greece	2013	19			15			4	6
Greece	2012	20			19			4	6
Greece	2011	20			19			4	6
Greece	2010	20			19			4	6
Greece	2009	20			19			4	6
Greece	2008	20			19			4	6
Greece	2007	20			19			4	6
Greece	2006	20			19			4	6
Greece	2005
Greece	2004
Grenada	2018		13	101		24	37
Grenada	2017		13	101		24	37
Grenada	2016		13	101		44	37
Grenada	2015	9	13	101	9	44	37	4	6
Grenada	2014	9			9			4	6
Grenada	2013	9			9			4	6
Grenada	2012	10			12			4	6
Grenada	2011	10			12			4	6
Grenada	2010	14			16			4	6
Grenada	2009	16			20			4	6
Grenada	2008	19			23			4	6
Grenada	2007	19			23			4	6
Grenada	2006	19			23			4	6
Grenada	2005
Grenada	2004
Guatemala	2018		48	36		32	72
Guatemala	2017		48	36		32	72
Guatemala	2016		48	36		32	72
Guatemala	2015	17	48	36	16	56	96	8	6
Guatemala	2014	17			16			8	6
Guatemala	2013	17			16			8	6
Guatemala	2012	17			16			8	6
Guatemala	2011	17			16			8	6
Guatemala	2010	17			16			8	6
Guatemala	2009	17			16			8	6
Guatemala	2008	17			16			9	7
Guatemala	2007	18			31			7	3
Guatemala	2006	18			34			7	3
Guatemala	2005
Guatemala	2004
Guinea	2018		139	72		156	91
Guinea	2017		139	72		156	91
Guinea	2016		139	72		156	91
Guinea	2015	36	139	72	31	156	91	7	8
Guinea	2014	36			31			7	8
Guinea	2013	36			32			7	8
Guinea	2012	36			32			7	8
Guinea	2011	36			32			7	8
Guinea	2010	34			32			7	8
Guinea	2009	34			32			7	8
Guinea	2008	34			32			7	8
Guinea	2007	34			32			7	8
Guinea	2006	34			32			7	8
Guinea	2005
Guinea	2004
Guinea-Bissau	2018		60	118		36	84
Guinea-Bissau	2017		60	118		36	84
Guinea-Bissau	2016		60	118		36	84
Guinea-Bissau	2015	25	60	118	22	36	84	6	6
Guinea-Bissau	2014	25			22			6	6
Guinea-Bissau	2013	25			22			6	6
Guinea-Bissau	2012	25			22			6	6
Guinea-Bissau	2011	25			22			6	6
Guinea-Bissau	2010	25			22			6	6
Guinea-Bissau	2009	27			24			6	6
Guinea-Bissau	2008	27			24			6	6
Guinea-Bissau	2007	27			24			6	6
Guinea-Bissau	2006	27			24			6	6
Guinea-Bissau	2005
Guinea-Bissau	2004
Guyana	2018		200	72		156	84
Guyana	2017		200	72		156	84
Guyana	2016		200	72		156	84
Guyana	2015	19	200	72	22	156	84	6	7
Guyana	2014	19			22			6	7
Guyana	2013	19			22			6	7
Guyana	2012	19			22			6	7
Guyana	2011	19			22			6	7
Guyana	2010	20			24			6	7
Guyana	2009	21			26			6	7
Guyana	2008	21			26			6	7
Guyana	2007	21			26			6	7
Guyana	2006	21			26			6	7
Guyana	2005
Guyana	2004
Haiti	2018		22	28		28	83
Haiti	2017		22	28		28	83
Haiti	2016		24	28		30	91
Haiti	2015	28	24	28	26	30	91	8	9
Haiti	2014	33			31			8	9
Haiti	2013	33			31			8	9
Haiti	2012	33			31			8	9
Haiti	2011	35			33			8	9
Haiti	2010	35			33			8	9
Haiti	2009	43			37			8	9
Haiti	2008	44			49			8	9
Haiti	2007	44			49			8	9
Haiti	2006	44			49			8	9
Haiti	2005
Haiti	2004
Honduras	2018		48	88		72	96
Honduras	2017		48	88		72	96
Honduras	2016		48	88		72	56
Honduras	2015	12	48	88	16	72	56	5	6
Honduras	2014	12			16			5	6
Honduras	2013	12			16			5	6
Honduras	2012	18			22			5	6
Honduras	2011	19			22			5	6
Honduras	2010	19			22			5	6
Honduras	2009	19			22			5	6
Honduras	2008	19			22			5	7
Honduras	2007	19			22			5	7
Honduras	2006	19			22			5	7
Honduras	2005
Honduras	2004
Hong Kong SAR, China	2018		1	2		1	19
Hong Kong SAR, China	2017		1	2		1	19
Hong Kong SAR, China	2016		1	2		1	19
Hong Kong SAR, China	2015	6	1	2	5	1	19	3	3
Hong Kong SAR, China	2014	6			5			3	3
Hong Kong SAR, China	2013	6			5			3	3
Hong Kong SAR, China	2012	6			5			3	3
Hong Kong SAR, China	2011	7			5			3	3
Hong Kong SAR, China	2010	7			5			3	3
Hong Kong SAR, China	2009	7			5			3	3
Hong Kong SAR, China	2008	7			5			3	3
Hong Kong SAR, China	2007	7			5			3	3
Hong Kong SAR, China	2006	14			17			6	8
Hong Kong SAR, China	2005
Hong Kong SAR, China	2004
Hungary	2018		1	0		1	0
Hungary	2017		1	0		1	0
Hungary	2016		1	0		1	0
Hungary	2015	17	1	0	19	1	0	6	6
Hungary	2014	17			19			6	6
Hungary	2013	17			19			6	6
Hungary	2012	16			18			6	6
Hungary	2011	16			18			6	6
Hungary	2010	16			18			6	6
Hungary	2009	16			18			6	6
Hungary	2008	16			18			6	6
Hungary	2007	16			18			6	6
Hungary	2006	16			18			6	6
Hungary	2005
Hungary	2004
Iceland	2018		2	36		3	24
Iceland	2017		2	36		3	24
Iceland	2016		2	36		3	24
Iceland	2015	10	2	36	9	3	24	4	4
Iceland	2014	10			9			4	4
Iceland	2013	14			9			4	4
Iceland	2012	14			9			4	4
Iceland	2011	14			9			4	4
Iceland	2010	14			9			4	4
Iceland	2009	10			9			4	4
Iceland	2008	10			9			4	4
Iceland	2007	10			9			4	4
Iceland	2006	10			9			4	4
Iceland	2005
Iceland	2004
India	2018		38.4	106.1		61.3	264.5
India	2017		38.4	106.1		61.3	283.3
India	2016		41.5	109.3		63.3	287.4
India	2015	17.1	41.5	109.3	21.1	63.3	287.4	7	10
India	2014	17.1			21.1			7	10
India	2013
India	2012
India	2011
India	2010
India	2009
India	2008
India	2007
India	2006
India	2005
India	2004
India - Delhi	2018		21	125		58	262
India - Delhi	2017		21	125		58	262
India - Delhi	2016		24	128		60	266
India - Delhi	2015	18	24	128	22	60	266	7	10
India - Delhi	2014	18			22			7	10
India - Delhi	2013
India - Delhi	2012
India - Delhi	2011
India - Delhi	2010
India - Delhi	2009
India - Delhi	2008
India - Delhi	2007
India - Delhi	2006
India - Delhi	2005
India - Delhi	2004
India - Mumbai	2018		58	85		65	267
India - Mumbai	2017		58	85		65	307
India - Mumbai	2016		61	88		67	311
India - Mumbai	2015	16	61	88	20	67	311	7	10
India - Mumbai	2014	16			20			7	10
India - Mumbai	2013	16			20			7	10
India - Mumbai	2012	16			20			7	10
India - Mumbai	2011	17			20			7	10
India - Mumbai	2010	17			20			7	10
India - Mumbai	2009	17			20			7	10
India - Mumbai	2008	18			21			7	10
India - Mumbai	2007	27			41			7	10
India - Mumbai	2006	27			41			7	10
India - Mumbai	2005
India - Mumbai	2004
Indonesia	2018		61.3	53.3		119.2	99.4
Indonesia	2017		61.3	53.3		132.9	99.4
Indonesia	2016		72	53.3		144	99.4
Indonesia	2015	17	72	53.3	26	144	99.4	4	8
Indonesia	2014	17			23			4	8
Indonesia	2013
Indonesia	2012
Indonesia	2011
Indonesia	2010
Indonesia	2009
Indonesia	2008
Indonesia	2007
Indonesia	2006
Indonesia	2005
Indonesia	2004
Indonesia - Jakarta	2018		60	48		119	80
Indonesia - Jakarta	2017		60	48		132	80
Indonesia - Jakarta	2016		72	48		144	80
Indonesia - Jakarta	2015	17	72	48	26	144	80	4	8
Indonesia - Jakarta	2014	17			23			4	8
Indonesia - Jakarta	2013	17			23			4	8
Indonesia - Jakarta	2012	17			27			4	8
Indonesia - Jakarta	2011	17			27			4	8
Indonesia - Jakarta	2010	18			27			4	8
Indonesia - Jakarta	2009	18			27			4	8
Indonesia - Jakarta	2008	18			27			4	8
Indonesia - Jakarta	2007	22			27			4	8
Indonesia - Jakarta	2006	22			27			4	8
Indonesia - Jakarta	2005
Indonesia - Jakarta	2004
Indonesia - Surabaya	2018		66	72		120	168
Indonesia - Surabaya	2017		66	72		136	168
Indonesia - Surabaya	2016		72	72		144	168
Indonesia - Surabaya	2015	17	72	72	26	144	168	4	8
Indonesia - Surabaya	2014	17			23			4	8
Indonesia - Surabaya	2013
Indonesia - Surabaya	2012
Indonesia - Surabaya	2011
Indonesia - Surabaya	2010
Indonesia - Surabaya	2009
Indonesia - Surabaya	2008
Indonesia - Surabaya	2007
Indonesia - Surabaya	2006
Indonesia - Surabaya	2005
Indonesia - Surabaya	2004
Iran, Islamic Rep.	2018		120	101		192	141
Iran, Islamic Rep.	2017		120	101		192	141
Iran, Islamic Rep.	2016		127	107		206	148
Iran, Islamic Rep.	2015	25	127	107	37	206	148	7	11
Iran, Islamic Rep.	2014	25			37			7	11
Iran, Islamic Rep.	2013	25			37			7	11
Iran, Islamic Rep.	2012	25			37			7	11
Iran, Islamic Rep.	2011	25			37			7	11
Iran, Islamic Rep.	2010	25			43			7	11
Iran, Islamic Rep.	2009	26			44			7	11
Iran, Islamic Rep.	2008	26			44			7	11
Iran, Islamic Rep.	2007	26			44			7	11
Iran, Islamic Rep.	2006	26			44			7	11
Iran, Islamic Rep.	2005
Iran, Islamic Rep.	2004
Iraq	2018		504	85		176	131
Iraq	2017		504	85		176	131
Iraq	2016		504	85		176	131
Iraq	2015	80	504	85	82	176	131	10	10
Iraq	2014	80			82			10	10
Iraq	2013	80			82			10	10
Iraq	2012	80			83			10	10
Iraq	2011	80			83			10	10
Iraq	2010	102			101			10	10
Iraq	2009	102			101			10	10
Iraq	2008	102			101			10	10
Iraq	2007	102			101			10	10
Iraq	2006	102			101			10	10
Iraq	2005
Iraq	2004
Ireland	2018		1	24		1	24
Ireland	2017		1	24		1	24
Ireland	2016		1	24		1	24
Ireland	2015	8	1	24	9	1	24	2	2
Ireland	2014	8			10			2	2
Ireland	2013	8			10			2	2
Ireland	2012	8			10			2	2
Ireland	2011	8			10			2	2
Ireland	2010	8			10			2	2
Ireland	2009	8			10			2	2
Ireland	2008	8			10			2	2
Ireland	2007	8			10			2	2
Ireland	2006	8			10			2	2
Ireland	2005
Ireland	2004
Israel	2018		13	36		44	64
Israel	2017		13	36		44	64
Israel	2016		13	36		44	64
Israel	2015	10	13	36	10	44	64	4	4
Israel	2014	10			10			4	4
Israel	2013	10			10			4	4
Israel	2012	10			10			4	4
Israel	2011	11			10			4	4
Israel	2010	12			12			4	4
Israel	2009	12			12			4	4
Israel	2008	12			12			4	4
Israel	2007	12			12			4	4
Israel	2006	12			12			4	4
Israel	2005
Israel	2004
Italy	2018		1	0		1	0
Italy	2017		1	0		1	0
Italy	2016		1	0		1	0
Italy	2015	19	1	0	18	1	0	3	3
Italy	2014	19			18			3	3
Italy	2013	20			18			3	3
Italy	2012	20			18			3	3
Italy	2011	20			18			3	3
Italy	2010	20			18			3	3
Italy	2009	20			18			3	3
Italy	2008	20			18			3	3
Italy	2007	20			18			3	3
Italy	2006	20			18			3	3
Italy	2005
Italy	2004
Jamaica	2018		47	58		56	80
Jamaica	2017		47	58		72	80
Jamaica	2016		62	58		72	80
Jamaica	2015	20	62	58	17	72	80	6	7
Jamaica	2014	20			17			6	7
Jamaica	2013	20			17			6	7
Jamaica	2012	20			18			6	7
Jamaica	2011	20			18			6	7
Jamaica	2010	20			18			6	7
Jamaica	2009	20			18			6	7
Jamaica	2008	20			18			6	7
Jamaica	2007	20			18			6	7
Jamaica	2006	19			22			5	9
Jamaica	2005
Jamaica	2004
Japan	2018		2.4	22.6		3.4	39.6
Japan	2017		2.4	22.6		3.4	39.6
Japan	2016		2.4	22.6		3.4	39.6
Japan	2015	11	2.4	22.6	11	3.4	39.6	3	5
Japan	2014	11			11			3	5
Japan	2013
Japan	2012
Japan	2011
Japan	2010
Japan	2009
Japan	2008
Japan	2007
Japan	2006
Japan	2005
Japan	2004
Japan - Osaka	2018		1.2	20		4	24
Japan - Osaka	2017		1.2	20		4	24
Japan - Osaka	2016		1	20		4	24
Japan - Osaka	2015	11	1	20	11	4	24	3	5
Japan - Osaka	2014	11			11			3	5
Japan - Osaka	2013
Japan - Osaka	2012
Japan - Osaka	2011
Japan - Osaka	2010
Japan - Osaka	2009
Japan - Osaka	2008
Japan - Osaka	2007
Japan - Osaka	2006
Japan - Osaka	2005
Japan - Osaka	2004
Japan - Tokyo	2018		3	24		3	48
Japan - Tokyo	2017		3	24		3	48
Japan - Tokyo	2016		3	24		3	48
Japan - Tokyo	2015	11	3	24	11	3	48	3	5
Japan - Tokyo	2014	11			11			3	5
Japan - Tokyo	2013	11			11			3	5
Japan - Tokyo	2012	11			11			3	5
Japan - Tokyo	2011	11			11			3	5
Japan - Tokyo	2010	11			11			3	5
Japan - Tokyo	2009	11			11			3	5
Japan - Tokyo	2008	11			11			3	5
Japan - Tokyo	2007	11			11			3	5
Japan - Tokyo	2006	11			11			3	5
Japan - Tokyo	2005
Japan - Tokyo	2004
Jordan	2018		6	38		55	79
Jordan	2017		6	38		55	79
Jordan	2016		6	40		55	79
Jordan	2015	12	6	40	15	55	79	5	7
Jordan	2014	13			15			5	7
Jordan	2013	13			15			5	7
Jordan	2012	13			15			5	7
Jordan	2011	14			18			5	7
Jordan	2010	17			19			5	7
Jordan	2009	19			22			5	7
Jordan	2008	19			22			5	7
Jordan	2007	19			22			5	7
Jordan	2006	28			28			5	12
Jordan	2005
Jordan	2004
Kazakhstan	2018		128	133		6	2
Kazakhstan	2017		128	133		6	2
Kazakhstan	2016		132	133		6	2
Kazakhstan	2015	79	132	133	67	6	2	10	12
Kazakhstan	2014	81			69			10	12
Kazakhstan	2013	81			69			10	12
Kazakhstan	2012	76			62			10	12
Kazakhstan	2011	76			62			10	12
Kazakhstan	2010	84			71			11	13
Kazakhstan	2009	89			76			11	13
Kazakhstan	2008	89			76			11	13
Kazakhstan	2007	89			76			11	13
Kazakhstan	2006	89			76			11	13
Kazakhstan	2005
Kazakhstan	2004
Kenya	2018		19	21		60	180
Kenya	2017		19	21		84	180
Kenya	2016		19	28		84	180
Kenya	2015	26	19	28	26	84	180	8	9
Kenya	2014	26			26			8	9
Kenya	2013	26			26			8	9
Kenya	2012	26			24			8	9
Kenya	2011	26			24			8	9
Kenya	2010	27			25			8	9
Kenya	2009	29			26			8	9
Kenya	2008	29			37			8	9
Kenya	2007	29			37			8	9
Kenya	2006	45			62			7	14
Kenya	2005
Kenya	2004
Kiribati	2018		24	72		48	96
Kiribati	2017		24	72		48	96
Kiribati	2016		24	72		48	96
Kiribati	2015	20	24	72	21	48	96	6	6
Kiribati	2014	20			21			6	6
Kiribati	2013	20			21			6	6
Kiribati	2012	20			21			6	6
Kiribati	2011	20			21			6	6
Kiribati	2010	20			21			6	6
Kiribati	2009	20			21			6	6
Kiribati	2008	20			21			6	6
Kiribati	2007	21			21			6	6
Kiribati	2006	21			21			6	6
Kiribati	2005
Kiribati	2004
Korea, Rep.	2018		1	13		1	6
Korea, Rep.	2017		1	13		1	6
Korea, Rep.	2016		1	13		1	6
Korea, Rep.	2015	8	1	13	7	1	6	3	3
Korea, Rep.	2014	8			7			3	3
Korea, Rep.	2013	8			7			3	3
Korea, Rep.	2012	8			7			3	3
Korea, Rep.	2011	9			7			3	3
Korea, Rep.	2010	9			8			3	3
Korea, Rep.	2009	9			8			4	6
Korea, Rep.	2008	12			10			4	6
Korea, Rep.	2007	13			12			5	8
Korea, Rep.	2006	13			12			5	8
Korea, Rep.	2005
Korea, Rep.	2004
Kosovo	2018		38	28		6	16
Kosovo	2017		38	28		6	16
Kosovo	2016		50	60		6	16
Kosovo	2015	15	50	60	15	6	16	8	7
Kosovo	2014	15			15			8	7
Kosovo	2013	15			15			8	7
Kosovo	2012	17			16			8	7
Kosovo	2011	17			16			8	7
Kosovo	2010	17			16			8	7
Kosovo	2009
Kosovo	2008
Kosovo	2007
Kosovo	2006
Kosovo	2005
Kosovo	2004
Kuwait	2018		72	96		96	89
Kuwait	2017		72	96		96	89
Kuwait	2016		72	98		124	89
Kuwait	2015	15	72	98	20	124	89	7	10
Kuwait	2014	15			20			7	10
Kuwait	2013	15			20			7	10
Kuwait	2012	15			20			7	10
Kuwait	2011	15			20			7	10
Kuwait	2010	15			20			7	10
Kuwait	2009	18			21			7	10
Kuwait	2008	18			21			7	10
Kuwait	2007	18			21			7	10
Kuwait	2006	18			21			7	10
Kuwait	2005
Kuwait	2004
Kyrgyz Republic	2018		21	20		36	72
Kyrgyz Republic	2017		21	20		36	72
Kyrgyz Republic	2016		24	27		36	72
Kyrgyz Republic	2015	63	24	27	73	36	72	9	11
Kyrgyz Republic	2014	63			75			9	11
Kyrgyz Republic	2013	63			75			9	11
Kyrgyz Republic	2012	63			72			9	11
Kyrgyz Republic	2011	63			72			9	11
Kyrgyz Republic	2010	63			72			9	11
Kyrgyz Republic	2009	64			75			15	17
Kyrgyz Republic	2008	64			75			15	17
Kyrgyz Republic	2007	64			75			15	17
Kyrgyz Republic	2006	64			75			15	17
Kyrgyz Republic	2005
Kyrgyz Republic	2004
Lao PDR	2018		216	12		216	14
Lao PDR	2017		216	12		216	14
Lao PDR	2016		216	12		216	14
Lao PDR	2015	23	216	12	26	216	14	10	10
Lao PDR	2014	23			26			10	10
Lao PDR	2013	25			26			10	10
Lao PDR	2012	32			33			10	10
Lao PDR	2011	36			37			10	10
Lao PDR	2010	38			37			10	10
Lao PDR	2009	38			37			10	10
Lao PDR	2008	39			37			10	10
Lao PDR	2007	55			65			12	15
Lao PDR	2006	55			65			12	15
Lao PDR	2005
Lao PDR	2004
Latvia	2018		2	24		1	0
Latvia	2017		2	24		1	0
Latvia	2016		2	24		1	0
Latvia	2015	10	2	24	11	1	0	5	5
Latvia	2014	10			11			5	5
Latvia	2013	10			11			5	6
Latvia	2012	10			11			5	6
Latvia	2011	10			11			5	6
Latvia	2010	13			12			5	6
Latvia	2009	13			12			5	6
Latvia	2008	13			12			5	6
Latvia	2007	13			12			5	5
Latvia	2006	13			12			5	5
Latvia	2005
Latvia	2004
Lebanon	2018		48	96		72	180
Lebanon	2017		48	96		72	180
Lebanon	2016		48	96		72	180
Lebanon	2015	22	48	96	30	72	180	4	7
Lebanon	2014	22			30			4	7
Lebanon	2013	22			30			4	7
Lebanon	2012	22			30			4	7
Lebanon	2011	25			33			4	7
Lebanon	2010	25			33			4	7
Lebanon	2009	26			38			4	7
Lebanon	2008	26			38			4	7
Lebanon	2007	25			34			5	11
Lebanon	2006	25			34			5	11
Lebanon	2005
Lebanon	2004
Lesotho	2018		3	4		3	5
Lesotho	2017		3	4		3	5
Lesotho	2016		3	4		3	5
Lesotho	2015	31	3	4	33	3	5	7	7
Lesotho	2014	31			33			7	7
Lesotho	2013	31			35			7	7
Lesotho	2012	31			35			8	8
Lesotho	2011	31			35			8	8
Lesotho	2010	44			49			8	8
Lesotho	2009	44			49			8	8
Lesotho	2008	44			49			8	8
Lesotho	2007	44			49			8	8
Lesotho	2006	44			49			8	8
Lesotho	2005
Lesotho	2004
Liberia	2018		144	193		144	217
Liberia	2017		144	193		144	217
Liberia	2016		144	193		144	217
Liberia	2015	15	144	193	29	144	217	10	12
Liberia	2014	15			29			10	12
Liberia	2013	15			29			10	12
Liberia	2012	15			29			10	12
Liberia	2011	17			30			10	12
Liberia	2010	17			30			10	12
Liberia	2009	20			32			10	12
Liberia	2008	20			32			10	12
Liberia	2007	20			32			10	12
Liberia	2006
Liberia	2005
Liberia	2004
Libya	2018		72	72		96	79
Libya	2017		72	72		96	79
Libya	2016		72	72		96	79
Libya	2015	23	72	72	37	96	79	7	9
Libya	2014	23			37			7	9
Libya	2013	23			37			7	9
Libya	2012
Libya	2011
Libya	2010
Libya	2009
Libya	2008
Libya	2007
Libya	2006
Libya	2005
Libya	2004
Lithuania	2018		3	9		1	0
Lithuania	2017		3	9		1	0
Lithuania	2016		3	9		1	0
Lithuania	2015	10	3	9	9	1	0	4	5
Lithuania	2014	10			9			4	5
Lithuania	2013	9			8			4	5
Lithuania	2012	9			9			4	5
Lithuania	2011	10			10			4	5
Lithuania	2010	10			11			4	5
Lithuania	2009	10			11			4	5
Lithuania	2008	10			11			4	5
Lithuania	2007	10			11			4	5
Lithuania	2006	10			11			4	5
Lithuania	2005
Lithuania	2004
Luxembourg	2018		1	0		1	0
Luxembourg	2017		1	0		1	0
Luxembourg	2016		1	0		1	0
Luxembourg	2015	8	1	0	7	1	0	5	4
Luxembourg	2014	8			7			5	4
Luxembourg	2013	8			7			5	4
Luxembourg	2012	8			7			5	4
Luxembourg	2011	8			7			5	4
Luxembourg	2010	8			7			5	4
Luxembourg	2009	8			7			5	4
Luxembourg	2008	8			7			5	4
Luxembourg	2007	8			7			5	4
Luxembourg	2006
Luxembourg	2005
Luxembourg	2004
Macedonia, FYR	2018		2	9		3	8
Macedonia, FYR	2017		2	9		3	8
Macedonia, FYR	2016		2	9		3	8
Macedonia, FYR	2015	12	2	9	11	3	8	6	8
Macedonia, FYR	2014	12			11			6	8
Macedonia, FYR	2013	12			11			6	8
Macedonia, FYR	2012	12			11			6	8
Macedonia, FYR	2011	12			11			6	8
Macedonia, FYR	2010	12			11			6	8
Macedonia, FYR	2009	15			13			6	8
Macedonia, FYR	2008	17			15			7	9
Macedonia, FYR	2007	17			15			7	9
Macedonia, FYR	2006	17			15			7	9
Macedonia, FYR	2005
Macedonia, FYR	2004
Madagascar	2018		49	70		58	99
Madagascar	2017		49	70		58	99
Madagascar	2016		59	70		68	105
Madagascar	2015	22	59	94	21	104	129	5	9
Madagascar	2014	22			21			5	9
Madagascar	2013	22			24			5	9
Madagascar	2012	22			24			5	9
Madagascar	2011	22			24			5	9
Madagascar	2010	22			26			5	9
Madagascar	2009	24			27			5	9
Madagascar	2008	29			44			5	10
Madagascar	2007	49			48			9	11
Madagascar	2006	49			48			9	11
Madagascar	2005
Madagascar	2004
Malawi	2018		75	78		55	55
Malawi	2017		83	85		63	64
Malawi	2016		83	85		63	64
Malawi	2015	34	83	85	39	63	64	11	12
Malawi	2014	34			39			11	12
Malawi	2013	34			39			11	12
Malawi	2012	41			47			10	12
Malawi	2011	41			51			10	11
Malawi	2010	41			51			10	11
Malawi	2009	45			54			11	11
Malawi	2008	45			54			11	11
Malawi	2007	45			54			11	11
Malawi	2006	45			54			11	11
Malawi	2005
Malawi	2004
Malaysia	2018		10	45		10	69
Malaysia	2017		10	48		10	72
Malaysia	2016		10	48		10	72
Malaysia	2015	11	10	48	8	10	72	4	4
Malaysia	2014	11			8			4	4
Malaysia	2013	11			8			4	4
Malaysia	2012	13			10			4	4
Malaysia	2011	13			10			4	4
Malaysia	2010	13			10			4	4
Malaysia	2009	13			10			4	4
Malaysia	2008	13			10			4	4
Malaysia	2007	13			10			4	4
Malaysia	2006	13			10			4	4
Malaysia	2005
Malaysia	2004
Maldives	2018		48	42		61	100
Maldives	2017		48	42		61	100
Maldives	2016		48	42		61	100
Maldives	2015	21	48	42	22	61	100	7	9
Maldives	2014	21			22			7	9
Maldives	2013	21			22			7	9
Maldives	2012	21			22			7	9
Maldives	2011	21			22			7	9
Maldives	2010	21			20			7	9
Maldives	2009	21			20			7	9
Maldives	2008	21			20			7	9
Maldives	2007	21			20			7	9
Maldives	2006	21			20			7	9
Maldives	2005
Maldives	2004
Mali	2018		48	48		77	98
Mali	2017		48	48		77	98
Mali	2016		48	48		77	98
Mali	2015	26	55	55	34	84	105	6	11
Mali	2014	26			35			6	11
Mali	2013	26			35			6	11
Mali	2012	26			35			6	11
Mali	2011	26			35			6	11
Mali	2010	32			41			6	11
Mali	2009	38			46			7	12
Mali	2008	44			69			7	12
Mali	2007	44			69			7	12
Mali	2006	44			69			7	12
Mali	2005
Mali	2004
Malta	2018		3	24		1	2
Malta	2017		3	24		1	2
Malta	2016		3	24		1	2
Malta	2015	11	3	24	9	1	2	5	7
Malta	2014	11			9			5	7
Malta	2013	11			9			5	7
Malta	2012	11			9			5	7
Malta	2011
Malta	2010
Malta	2009
Malta	2008
Malta	2007
Malta	2006
Malta	2005
Malta	2004
Marshall Islands	2018		24	60		60	84
Marshall Islands	2017		24	60		60	84
Marshall Islands	2016		24	60		60	84
Marshall Islands	2015	23	24	60	25	60	84	5	5
Marshall Islands	2014	23			25			5	5
Marshall Islands	2013	23			25			5	5
Marshall Islands	2012	23			25			5	5
Marshall Islands	2011	23			25			5	5
Marshall Islands	2010	23			25			5	5
Marshall Islands	2009	23			25			5	5
Marshall Islands	2008	23			25			5	5
Marshall Islands	2007	23			25			5	5
Marshall Islands	2006	23			25			5	5
Marshall Islands	2005
Marshall Islands	2004
Mauritania	2018		51	62		64	69
Mauritania	2017		51	72		64	84
Mauritania	2016		59	72		72	84
Mauritania	2015	31	59	72	38	150	126	8	8
Mauritania	2014	31			38			8	8
Mauritania	2013	34			38			8	8
Mauritania	2012	34			38			8	8
Mauritania	2011	37			40			8	8
Mauritania	2010	37			40			8	8
Mauritania	2009	33			40			8	8
Mauritania	2008	33			40			8	8
Mauritania	2007	33			40			8	8
Mauritania	2006	40			40			8	8
Mauritania	2005
Mauritania	2004
Mauritius	2018		9	38		9	41
Mauritius	2017		9	48		9	51
Mauritius	2016		9	48		9	51
Mauritius	2015	10	9	48	9	9	51	4	5
Mauritius	2014	10			9			4	5
Mauritius	2013	10			9			4	5
Mauritius	2012	10			9			4	5
Mauritius	2011	10			9			4	5
Mauritius	2010	11			10			4	5
Mauritius	2009	14			12			4	5
Mauritius	2008	14			12			4	5
Mauritius	2007	13			12			4	6
Mauritius	2006	13			12			4	6
Mauritius	2005
Mauritius	2004
Mexico	2018		8	20.4		17.6	44.2
Mexico	2017		8	20.4		17.6	44.2
Mexico	2016		8	20.4		17.6	44.2
Mexico	2015	12	8	20.4	11.2	17.6	44.2	4	4
Mexico	2014	12			11.2			4	4
Mexico	2013
Mexico	2012
Mexico	2011
Mexico	2010
Mexico	2009
Mexico	2008
Mexico	2007
Mexico	2006
Mexico	2005
Mexico	2004
Mexico - Mexico City	2018		8	20.4		17.6	44.2
Mexico - Mexico City	2017		8	20.4		17.6	44.2
Mexico - Mexico City	2016		8	20		18	44
Mexico - Mexico City	2015	11	8	20	11	18	44	4	4
Mexico - Mexico City	2014	11			11			4	4
Mexico - Mexico City	2013	12			12			4	4
Mexico - Mexico City	2012	12			12			4	4
Mexico - Mexico City	2011	12			12			4	4
Mexico - Mexico City	2010	13			17			4	4
Mexico - Mexico City	2009	13			17			4	4
Mexico - Mexico City	2008	13			17			4	4
Mexico - Mexico City	2007	13			17			4	4
Mexico - Mexico City	2006	13			17			4	4
Mexico - Mexico City	2005
Mexico - Mexico City	2004
Mexico - Monterrey	2018		8	20.4		17.6	44.2
Mexico - Monterrey	2017		8	20.4		17.6	44.2
Mexico - Monterrey	2016		8	20		18	44
Mexico - Monterrey	2015	17	8	20	12	18	44	4	4
Mexico - Monterrey	2014	17			12			4	4
Mexico - Monterrey	2013
Mexico - Monterrey	2012
Mexico - Monterrey	2011
Mexico - Monterrey	2010
Mexico - Monterrey	2009
Mexico - Monterrey	2008
Mexico - Monterrey	2007
Mexico - Monterrey	2006
Mexico - Monterrey	2005
Mexico - Monterrey	2004
Micronesia, Fed. Sts.	2018		26	36		35	56
Micronesia, Fed. Sts.	2017		26	36		35	56
Micronesia, Fed. Sts.	2016		26	36		35	56
Micronesia, Fed. Sts.	2015	30	26	36	31	35	56	5	6
Micronesia, Fed. Sts.	2014	30			31			5	6
Micronesia, Fed. Sts.	2013	30			31			5	6
Micronesia, Fed. Sts.	2012	30			31			5	6
Micronesia, Fed. Sts.	2011	30			31			5	6
Micronesia, Fed. Sts.	2010	30			31			5	6
Micronesia, Fed. Sts.	2009	30			31			5	6
Micronesia, Fed. Sts.	2008	30			31			5	6
Micronesia, Fed. Sts.	2007	30			30			5	6
Micronesia, Fed. Sts.	2006	30			30			5	6
Micronesia, Fed. Sts.	2005
Micronesia, Fed. Sts.	2004
Moldova	2018		48	3		2	4
Moldova	2017		48	3		2	4
Moldova	2016		48	3		2	3
Moldova	2015	23	48	3	27	2	3	9	11
Moldova	2014	23			29			9	11
Moldova	2013	23			29			9	11
Moldova	2012	23			29			9	11
Moldova	2011	23			29			9	11
Moldova	2010	23			29			9	11
Moldova	2009	23			29			9	11
Moldova	2008	23			31			9	11
Moldova	2007	23			31			9	11
Moldova	2006	23			31			9	11
Moldova	2005
Moldova	2004
Mongolia	2018		168	62		115	48
Mongolia	2017		168	62		115	48
Mongolia	2016		168	62		115	48
Mongolia	2015	44	168	62	45	115	48	11	12
Mongolia	2014	44			45			11	12
Mongolia	2013	44			45			11	12
Mongolia	2012	41			42			11	12
Mongolia	2011	41			42			11	12
Mongolia	2010	41			42			11	12
Mongolia	2009	44			44			11	12
Mongolia	2008	44			44			11	12
Mongolia	2007	44			44			11	12
Mongolia	2006	44			44			11	12
Mongolia	2005
Mongolia	2004
Montenegro	2018		5	8		10	23
Montenegro	2017		5	8		10	23
Montenegro	2016		5	8		10	23
Montenegro	2015	14	5	8	14	10	23	6	5
Montenegro	2014	14			14			6	5
Montenegro	2013	14			14			6	5
Montenegro	2012	14			14			6	5
Montenegro	2011	14			14			6	5
Montenegro	2010	14			14			7	6
Montenegro	2009	14			14			7	6
Montenegro	2008	14			14			7	6
Montenegro	2007	14			14			7	6
Montenegro	2006
Montenegro	2005
Montenegro	2004
Morocco	2018		26	19		26	106
Morocco	2017		26	19		26	106
Morocco	2016		26	19		26	132
Morocco	2015	10	27	19	14	29	132	4	6
Morocco	2014	11			15			5	6
Morocco	2013	11			15			5	6
Morocco	2012	11			15			5	6
Morocco	2011	13			16			5	6
Morocco	2010	13			16			5	6
Morocco	2009	13			17			5	6
Morocco	2008	13			18			6	7
Morocco	2007	17			29			6	7
Morocco	2006	17			29			6	7
Morocco	2005
Morocco	2004
Mozambique	2018		70	66		24	14
Mozambique	2017		70	78		24	14
Mozambique	2016		70	78		24	14
Mozambique	2015	21	70	78	25	24	14	7	9
Mozambique	2014	21			25			7	9
Mozambique	2013	24			28			7	9
Mozambique	2012	24			28			7	9
Mozambique	2011	24			28			7	9
Mozambique	2010	24			28			7	9
Mozambique	2009	27			30			7	9
Mozambique	2008	28			36			7	9
Mozambique	2007	28			36			7	9
Mozambique	2006	28			36			7	9
Mozambique	2005
Mozambique	2004
Myanmar	2018		144	142		48	230
Myanmar	2017		144	144		48	232
Myanmar	2016		144	144		48	120
Myanmar	2015	20	144	144	22	48	120	8	8
Myanmar	2014	25			27			9	9
Myanmar	2013	25			27			9	9
Myanmar	2012
Myanmar	2011
Myanmar	2010
Myanmar	2009
Myanmar	2008
Myanmar	2007
Myanmar	2006
Myanmar	2005
Myanmar	2004
Namibia	2018		90	120		3	6
Namibia	2017		90	120		3	6
Namibia	2016		90	120		3	6
Namibia	2015	24	90	120	20	3	6	8	7
Namibia	2014	24			20			8	7
Namibia	2013	24			20			8	7
Namibia	2012	24			20			8	7
Namibia	2011	24			20			8	7
Namibia	2010	24			20			8	7
Namibia	2009	24			20			8	7
Namibia	2008	24			20			8	7
Namibia	2007	24			20			8	7
Namibia	2006	24			20			8	7
Namibia	2005
Namibia	2004
Nepal	2018		43	56		48	61
Nepal	2017		43	56		48	61
Nepal	2016		19	64		48	66
Nepal	2015	40	19	64	39	48	66	11	11
Nepal	2014	42			39			11	11
Nepal	2013	41			38			11	11
Nepal	2012	41			35			11	11
Nepal	2011	41			35			11	11
Nepal	2010	41			35			11	11
Nepal	2009	41			35			11	11
Nepal	2008	43			35			11	11
Nepal	2007	43			35			11	11
Nepal	2006	43			35			11	11
Nepal	2005
Nepal	2004
Netherlands	2018		1	0		1	0
Netherlands	2017		1	0		1	0
[truncated: 1,171 more rows]
